# Supplementary material for: Finding an appropriate equation to measure similarity between binary vectors: case studies on Indonesian and Japanese herbal medicines
Source: BMC Bioinformatics. 2016 Dec 7;17:520. doi: 10.1186/s12859-016-1392-z (PMC5142342; doi:10.1186/s12859-016-1392-z)
Supplement: Additional file 1: Table S1. — The mean of AUCs between equations and disease classes in Jamu data. (XLSX 50 kb) [file 12859_2016_1392_MOESM1_ESM.xlsx]

## Sheet: Sheet1
	Table S1. The mean of AUCs between equations and disease classes in Jamu data.
	No	Equations	S/D	Incl. d*	AUC for each disease class														Mean AUCs
					E1	E2	E3	E4	E5	E6	E7	E8	E9	E10	E11	E12	E13	E14
	1	Eq. 48	S	Y	0.556	0.735	0.601	0.627	0.608	0.819	0.571	0.648	0.617	0.578	0.596	0.576	0.704	0.615	0.632
	2	Eq. 49	S	Y	0.538	0.745	0.603	0.607	0.611	0.829	0.547	0.636	0.609	0.591	0.613	0.587	0.691	0.608	0.63
	3	Eq. 74	S	Y	0.544	0.736	0.605	0.611	0.61	0.83	0.55	0.634	0.604	0.589	0.607	0.586	0.694	0.609	0.629
	4	Eq. 44	S	Y	0.533	0.74	0.601	0.601	0.607	0.83	0.546	0.635	0.611	0.592	0.62	0.587	0.686	0.617	0.629
	5	Eq. 54	S	Y	0.533	0.74	0.602	0.601	0.608	0.832	0.543	0.635	0.61	0.591	0.62	0.587	0.687	0.612	0.629
	6	Eq. 79	S	Y	0.534	0.736	0.602	0.6	0.607	0.833	0.544	0.63	0.606	0.592	0.62	0.587	0.686	0.609	0.627
	7	Eq. 66	S	Y	0.533	0.737	0.595	0.601	0.604	0.823	0.542	0.639	0.611	0.591	0.618	0.583	0.681	0.611	0.626
	8	Eq. 68	S	Y	0.534	0.727	0.593	0.602	0.604	0.796	0.542	0.638	0.615	0.59	0.617	0.578	0.682	0.612	0.624
	9	Eq. 04	S	N	0.573	0.592	0.575	0.64	0.588	0.717	0.554	0.667	0.636	0.535	0.603	0.549	0.697	0.616	0.61
	10	Eq. 36	S	N	0.573	0.589	0.575	0.639	0.591	0.72	0.552	0.664	0.631	0.535	0.604	0.549	0.699	0.619	0.61
	11	Eq. 06	S	N	0.573	0.589	0.575	0.64	0.587	0.719	0.559	0.667	0.632	0.535	0.603	0.549	0.696	0.615	0.61
	12	Eq. 39	S	N	0.571	0.588	0.575	0.638	0.59	0.72	0.557	0.661	0.631	0.534	0.604	0.549	0.699	0.618	0.61
	13	Eq. 29	D	N	0.572	0.588	0.575	0.638	0.589	0.72	0.553	0.664	0.631	0.534	0.604	0.549	0.698	0.618	0.61
	14	Eq. 57	S	Y	0.572	0.59	0.575	0.639	0.589	0.719	0.554	0.664	0.628	0.535	0.605	0.549	0.699	0.618	0.61
	15	Eq. 78	S	N	0.573	0.585	0.573	0.64	0.586	0.718	0.555	0.668	0.638	0.534	0.603	0.548	0.694	0.618	0.61
	16	Eq. 27	D	N	0.573	0.588	0.575	0.64	0.588	0.72	0.556	0.667	0.629	0.535	0.603	0.549	0.696	0.615	0.609
	17	Eq. 01	S	N	0.573	0.587	0.574	0.64	0.588	0.719	0.553	0.667	0.635	0.535	0.603	0.549	0.696	0.614	0.609
	18	Eq. 02	S	N	0.572	0.59	0.575	0.64	0.589	0.717	0.552	0.667	0.63	0.535	0.603	0.549	0.696	0.618	0.609
	19	Eq. 31	S	N	0.571	0.59	0.575	0.639	0.588	0.72	0.552	0.664	0.628	0.535	0.605	0.549	0.698	0.616	0.609
	20	Eq. 46	S	N	0.574	0.589	0.573	0.64	0.584	0.72	0.557	0.669	0.634	0.534	0.6	0.548	0.688	0.614	0.609
	21	Eq. 71	S	Y	0.574	0.589	0.576	0.639	0.588	0.719	0.557	0.663	0.623	0.535	0.602	0.549	0.696	0.614	0.609
	22	Eq. 34	S	N	0.572	0.59	0.575	0.638	0.59	0.719	0.56	0.656	0.622	0.535	0.603	0.549	0.698	0.615	0.609
	23	Eq. 40	S	Y	0.573	0.59	0.575	0.638	0.589	0.716	0.558	0.656	0.617	0.535	0.602	0.549	0.698	0.611	0.608
	24	Eq. 61	S	Y	0.572	0.587	0.574	0.638	0.59	0.708	0.561	0.658	0.619	0.534	0.603	0.547	0.699	0.614	0.607
	25	Eq. 45	S	N	0.57	0.588	0.573	0.637	0.591	0.711	0.558	0.657	0.626	0.534	0.604	0.546	0.697	0.609	0.607
	26	Eq. 62	D	Y	0.572	0.586	0.574	0.638	0.589	0.707	0.557	0.658	0.622	0.535	0.604	0.547	0.698	0.614	0.607
	27	Eq. 55	S	Y	0.572	0.585	0.574	0.637	0.59	0.705	0.555	0.658	0.622	0.534	0.603	0.547	0.698	0.615	0.607
	28	Eq. 63	S	Y	0.572	0.587	0.574	0.638	0.59	0.706	0.553	0.658	0.622	0.535	0.604	0.547	0.699	0.61	0.607
	29	Eq. 77	S	Y	0.569	0.578	0.558	0.637	0.577	0.692	0.548	0.668	0.633	0.53	0.595	0.535	0.679	0.605	0.6
	30	Eq. 12	S	N	0.568	0.577	0.558	0.638	0.579	0.693	0.547	0.668	0.633	0.53	0.595	0.535	0.677	0.603	0.6
	31	Eq. 10	S	Y	0.495	0.78	0.622	0.499	0.578	0.845	0.539	0.516	0.5	0.603	0.554	0.618	0.611	0.539	0.593
	32	Eq. 52	S	Y	0.611	0.435	0.549	0.676	0.571	0.606	0.571	0.692	0.652	0.478	0.589	0.51	0.711	0.617	0.591
	33	Eq. 51	S	Y	0.61	0.433	0.549	0.676	0.572	0.607	0.563	0.692	0.65	0.477	0.589	0.511	0.711	0.619	0.59
	34	Eq. 35	S	Y	0.465	0.752	0.599	0.464	0.561	0.805	0.52	0.518	0.517	0.592	0.567	0.611	0.592	0.535	0.578
	35	Eq. 59	S	Y	0.464	0.746	0.598	0.462	0.56	0.798	0.523	0.515	0.514	0.592	0.566	0.611	0.59	0.538	0.577
	36	Eq. 08	S	Y	0.478	0.774	0.618	0.466	0.56	0.852	0.544	0.466	0.454	0.596	0.531	0.619	0.575	0.519	0.575
	37	Eq. 07	S	Y	0.478	0.777	0.618	0.466	0.562	0.847	0.544	0.466	0.453	0.596	0.532	0.618	0.575	0.519	0.575
	38	Eq. 15	D	N	0.478	0.778	0.618	0.466	0.561	0.85	0.54	0.467	0.458	0.596	0.532	0.619	0.577	0.509	0.575
	39	Eq. 24	D	Y	0.478	0.772	0.618	0.465	0.563	0.845	0.536	0.466	0.459	0.596	0.531	0.619	0.577	0.522	0.575
	40	Eq. 09	S	Y	0.478	0.779	0.618	0.466	0.56	0.85	0.534	0.466	0.452	0.596	0.532	0.619	0.576	0.518	0.575
	41	Eq. 16	D	N	0.478	0.779	0.618	0.466	0.56	0.847	0.534	0.466	0.456	0.596	0.532	0.618	0.575	0.511	0.574
	42	Eq. 25	D	Y	0.473	0.78	0.618	0.461	0.563	0.846	0.531	0.46	0.454	0.596	0.535	0.62	0.575	0.52	0.574
	43	Eq. 26	D	Y	0.457	0.774	0.614	0.442	0.573	0.831	0.539	0.442	0.444	0.593	0.553	0.613	0.582	0.521	0.57
	44	Eq. 47	S	N	0.487	0.764	0.607	0.472	0.538	0.848	0.554	0.458	0.436	0.576	0.488	0.607	0.539	0.496	0.562
	45	Eq. 50	S	Y	0.427	0.757	0.586	0.386	0.531	0.836	0.517	0.359	0.372	0.573	0.508	0.612	0.479	0.465	0.529
	S is similarity measure, D is dissimilarity measure, * Incl. d indicates the availability of negative match quantity d in the equation (Yes/No)
